# Supplementary material for: Social, environmental, and developmental factors affect the microbiota of barn owls (Tyto alba) in a cross-fostering experiment
Source: Anim Microbiome. 2024 Dec 24;6:77. doi: 10.1186/s42523-024-00365-w (PMC11667991; doi:10.1186/s42523-024-00365-w)
Supplement: Supplementary file 2 — Supplementary Material 2 [file 42523_2024_365_MOESM2_ESM.xlsx]

## Sheet: BioSampleObjects
Accession	Sample Name	Organism	Tax ID	BioProject	Sample_type
SAMN41092004	H2O_Blank_control	metagenome	256318	PRJNA578383	New_sample
SAMN41092005	H2O_control	metagenome	256318	PRJNA578383	New_sample
SAMN41092006	Negative_control_Ammon_6_22_18	metagenome	256318	PRJNA578383	New_sample
SAMN41092007	Negative_control_Candace_6-10-18	metagenome	256318	PRJNA578383	New_sample
SAMN41092008	Negative_control_CW_HN_4_27_18	metagenome	256318	PRJNA578383	New_sample
SAMN41092009	Negative_Control_Hannah_6-13-18	metagenome	256318	PRJNA578383	New_sample
SAMN41092010	Negative_control_Hannah_6-15-18	metagenome	256318	PRJNA578383	New_sample
SAMN41092011	Negative_control_Ta_CS_Hannah_4_18_19	metagenome	256318	PRJNA578383	New_sample
SAMN41092012	Negative_control_Ta_Miranda_3_20_19	metagenome	256318	PRJNA578383	New_sample
SAMN41092013	Negative_control_Ta_Miranda_3_8_19	metagenome	256318	PRJNA578383	New_sample
SAMN41092014	Negative_control_Ta_OS_CS_Hannah_3_21_19	metagenome	256318	PRJNA578383	New_sample
SAMN41092015	Ta001	bird metagenome	1833763	PRJNA578383	New_sample
SAMN41092016	Ta003	bird metagenome	1833763	PRJNA578383	New_sample
SAMN41092017	Ta005	bird metagenome	1833763	PRJNA578383	New_sample
SAMN41092018	Ta008	bird metagenome	1833763	PRJNA578383	New_sample
SAMN41092019	Ta012	bird metagenome	1833763	PRJNA578383	New_sample
SAMN41092020	Ta015	bird metagenome	1833763	PRJNA578383	New_sample
SAMN41092021	Ta016	bird metagenome	1833763	PRJNA578383	New_sample
SAMN41092022	Ta018	bird metagenome	1833763	PRJNA578383	New_sample
SAMN41092023	Ta023	bird metagenome	1833763	PRJNA578383	New_sample
SAMN41092024	Ta029	bird metagenome	1833763	PRJNA578383	New_sample
SAMN41092025	Ta030	bird metagenome	1833763	PRJNA578383	New_sample
SAMN41092026	Ta031	bird metagenome	1833763	PRJNA578383	New_sample
SAMN41092027	Ta036	bird metagenome	1833763	PRJNA578383	New_sample
SAMN41092028	Ta038	bird metagenome	1833763	PRJNA578383	New_sample
SAMN41092029	Ta039	bird metagenome	1833763	PRJNA578383	New_sample
SAMN41092030	Ta040	bird metagenome	1833763	PRJNA578383	New_sample
SAMN41092031	Ta042	bird metagenome	1833763	PRJNA578383	New_sample
SAMN41092032	Ta045	bird metagenome	1833763	PRJNA578383	New_sample
SAMN41092033	Ta053	bird metagenome	1833763	PRJNA578383	New_sample
SAMN41092034	Ta054	bird metagenome	1833763	PRJNA578383	New_sample
SAMN41092035	Ta055	bird metagenome	1833763	PRJNA578383	New_sample
SAMN41092036	Ta057	bird metagenome	1833763	PRJNA578383	New_sample
SAMN41092037	Ta059	bird metagenome	1833763	PRJNA578383	New_sample
SAMN41092038	Ta063	bird metagenome	1833763	PRJNA578383	New_sample
SAMN41092039	Ta065	bird metagenome	1833763	PRJNA578383	New_sample
SAMN41092040	Ta067	bird metagenome	1833763	PRJNA578383	New_sample
SAMN41092041	Ta068	bird metagenome	1833763	PRJNA578383	New_sample
SAMN41092042	Ta069	bird metagenome	1833763	PRJNA578383	New_sample
SAMN41092043	Ta070	bird metagenome	1833763	PRJNA578383	New_sample
SAMN41092044	Ta072	bird metagenome	1833763	PRJNA578383	New_sample
SAMN41092045	Ta073	bird metagenome	1833763	PRJNA578383	New_sample
SAMN41092046	Ta074	bird metagenome	1833763	PRJNA578383	New_sample
SAMN41092047	Ta080	bird metagenome	1833763	PRJNA578383	New_sample
SAMN41092048	Ta081	bird metagenome	1833763	PRJNA578383	New_sample
SAMN41092049	Ta082	bird metagenome	1833763	PRJNA578383	New_sample
SAMN41092050	Ta083	bird metagenome	1833763	PRJNA578383	New_sample
SAMN41092051	Ta085	bird metagenome	1833763	PRJNA578383	New_sample
SAMN41092052	Ta085__OS	bird metagenome	1833763	PRJNA578383	New_sample
SAMN41092053	Ta085_redo	bird metagenome	1833763	PRJNA578383	New_sample
SAMN41092054	Ta086	bird metagenome	1833763	PRJNA578383	New_sample
SAMN41092055	Ta086_OS	bird metagenome	1833763	PRJNA578383	New_sample
SAMN41092056	Ta087	bird metagenome	1833763	PRJNA578383	New_sample
SAMN41092057	Ta087_OS	bird metagenome	1833763	PRJNA578383	New_sample
SAMN41092058	Ta088	bird metagenome	1833763	PRJNA578383	New_sample
SAMN41092059	Ta088__OS	bird metagenome	1833763	PRJNA578383	New_sample
SAMN41092060	Ta090	bird metagenome	1833763	PRJNA578383	New_sample
SAMN41092061	Ta090_OS	bird metagenome	1833763	PRJNA578383	New_sample
SAMN41092062	Ta091	bird metagenome	1833763	PRJNA578383	New_sample
SAMN41092063	Ta091__OS	bird metagenome	1833763	PRJNA578383	New_sample
SAMN41092064	Ta092__OS	bird metagenome	1833763	PRJNA578383	New_sample
SAMN41092065	Ta093__OS	bird metagenome	1833763	PRJNA578383	New_sample
SAMN41092066	Ta094	bird metagenome	1833763	PRJNA578383	New_sample
SAMN41092067	Ta094__OS	bird metagenome	1833763	PRJNA578383	New_sample
SAMN41092068	Ta095	bird metagenome	1833763	PRJNA578383	New_sample
SAMN41092069	Ta096__OS	bird metagenome	1833763	PRJNA578383	New_sample
SAMN41092070	Ta097	bird metagenome	1833763	PRJNA578383	New_sample
SAMN41092071	Ta097__OS	bird metagenome	1833763	PRJNA578383	New_sample
SAMN41092072	Ta098	bird metagenome	1833763	PRJNA578383	New_sample
SAMN41092073	Ta099	bird metagenome	1833763	PRJNA578383	New_sample
SAMN41092074	Ta099__OS	bird metagenome	1833763	PRJNA578383	New_sample
SAMN41092075	Ta101	bird metagenome	1833763	PRJNA578383	New_sample
SAMN41092076	Ta101__OS	bird metagenome	1833763	PRJNA578383	New_sample
SAMN41092077	Ta102	bird metagenome	1833763	PRJNA578383	New_sample
SAMN41092078	Ta103	bird metagenome	1833763	PRJNA578383	New_sample
SAMN41092079	Ta104	bird metagenome	1833763	PRJNA578383	New_sample
SAMN41092080	Ta105	bird metagenome	1833763	PRJNA578383	New_sample
SAMN41092081	Ta105_OS	bird metagenome	1833763	PRJNA578383	New_sample
SAMN41092082	Ta106	bird metagenome	1833763	PRJNA578383	New_sample
SAMN41092083	Ta106__OS	bird metagenome	1833763	PRJNA578383	New_sample
SAMN41092084	Ta107	bird metagenome	1833763	PRJNA578383	New_sample
SAMN41092085	Ta107__OS	bird metagenome	1833763	PRJNA578383	New_sample
SAMN41092086	Ta108	bird metagenome	1833763	PRJNA578383	New_sample
SAMN41092087	Ta108__OS	bird metagenome	1833763	PRJNA578383	New_sample
SAMN41092088	Ta109	bird metagenome	1833763	PRJNA578383	New_sample
SAMN41092089	Ta109_OS	bird metagenome	1833763	PRJNA578383	New_sample
SAMN41092090	Ta110	bird metagenome	1833763	PRJNA578383	New_sample
SAMN41092091	Ta110__OS	bird metagenome	1833763	PRJNA578383	New_sample
SAMN41092092	Ta111	bird metagenome	1833763	PRJNA578383	New_sample
SAMN41092093	Ta111__OS	bird metagenome	1833763	PRJNA578383	New_sample
SAMN41092094	Ta112	bird metagenome	1833763	PRJNA578383	New_sample
SAMN41092095	Ta112__OS	bird metagenome	1833763	PRJNA578383	New_sample
SAMN41092096	Ta113	bird metagenome	1833763	PRJNA578383	New_sample
SAMN41092097	Ta113__OS	bird metagenome	1833763	PRJNA578383	New_sample
SAMN41092098	Ta114	bird metagenome	1833763	PRJNA578383	New_sample
SAMN41092099	Ta114__OS	bird metagenome	1833763	PRJNA578383	New_sample
SAMN41092100	Ta115	bird metagenome	1833763	PRJNA578383	New_sample
SAMN41092101	Ta116	bird metagenome	1833763	PRJNA578383	New_sample
SAMN41092102	Ta116__OS	bird metagenome	1833763	PRJNA578383	New_sample
SAMN41092103	Ta117	bird metagenome	1833763	PRJNA578383	New_sample
SAMN41092104	Ta117_OS	bird metagenome	1833763	PRJNA578383	New_sample
SAMN41092105	Ta118	bird metagenome	1833763	PRJNA578383	New_sample
SAMN41092106	Ta118_OS	bird metagenome	1833763	PRJNA578383	New_sample
SAMN41092107	Ta119	bird metagenome	1833763	PRJNA578383	New_sample
SAMN41092108	Ta119__OS	bird metagenome	1833763	PRJNA578383	New_sample
SAMN41092109	Ta120	bird metagenome	1833763	PRJNA578383	New_sample
SAMN41092110	Ta121	bird metagenome	1833763	PRJNA578383	New_sample
SAMN41092111	Ta121__OS	bird metagenome	1833763	PRJNA578383	New_sample
SAMN41092112	Ta122	bird metagenome	1833763	PRJNA578383	New_sample
SAMN41092113	Ta122__OS	bird metagenome	1833763	PRJNA578383	New_sample
SAMN41092114	Ta123	bird metagenome	1833763	PRJNA578383	New_sample
SAMN41092115	Ta123__OS	bird metagenome	1833763	PRJNA578383	New_sample
SAMN41092116	Ta124	bird metagenome	1833763	PRJNA578383	New_sample
SAMN41092117	Ta124__OS	bird metagenome	1833763	PRJNA578383	New_sample
SAMN41092118	Ta125	bird metagenome	1833763	PRJNA578383	New_sample
SAMN41092119	Ta125__OS	bird metagenome	1833763	PRJNA578383	New_sample
SAMN41092120	Ta126	bird metagenome	1833763	PRJNA578383	New_sample
SAMN41092121	Ta126__OS	bird metagenome	1833763	PRJNA578383	New_sample
SAMN41092122	Ta127	bird metagenome	1833763	PRJNA578383	New_sample
SAMN41092123	Ta127__OS	bird metagenome	1833763	PRJNA578383	New_sample
SAMN41092124	Ta128	bird metagenome	1833763	PRJNA578383	New_sample
SAMN41092125	Ta128__OS	bird metagenome	1833763	PRJNA578383	New_sample
SAMN41092126	Ta129	bird metagenome	1833763	PRJNA578383	New_sample
SAMN41092127	Ta129__OS	bird metagenome	1833763	PRJNA578383	New_sample
SAMN41092128	Ta130	bird metagenome	1833763	PRJNA578383	New_sample
SAMN41092129	Ta130__OS	bird metagenome	1833763	PRJNA578383	New_sample
SAMN41092130	Ta131	bird metagenome	1833763	PRJNA578383	New_sample
SAMN41092131	Ta131_OS	bird metagenome	1833763	PRJNA578383	New_sample
SAMN41092132	Ta132	bird metagenome	1833763	PRJNA578383	New_sample
SAMN41092133	Ta132__OS	bird metagenome	1833763	PRJNA578383	New_sample
SAMN41092134	Ta133	bird metagenome	1833763	PRJNA578383	New_sample
SAMN41092135	Ta134	bird metagenome	1833763	PRJNA578383	New_sample
SAMN41092136	Ta134__OS	bird metagenome	1833763	PRJNA578383	New_sample
SAMN41092137	Ta135	bird metagenome	1833763	PRJNA578383	New_sample
SAMN41092138	Ta135__OS	bird metagenome	1833763	PRJNA578383	New_sample
SAMN41092139	Ta136	bird metagenome	1833763	PRJNA578383	New_sample
SAMN41092140	Ta136__OS	bird metagenome	1833763	PRJNA578383	New_sample
SAMN41092141	Ta137	bird metagenome	1833763	PRJNA578383	New_sample
SAMN41092142	Ta137__OS	bird metagenome	1833763	PRJNA578383	New_sample
SAMN41092143	Ta138	bird metagenome	1833763	PRJNA578383	New_sample
SAMN41092144	Ta139	bird metagenome	1833763	PRJNA578383	New_sample
SAMN41092145	Ta139__OS	bird metagenome	1833763	PRJNA578383	New_sample
SAMN41092146	Ta140	bird metagenome	1833763	PRJNA578383	New_sample
SAMN41092147	Ta140__OS	bird metagenome	1833763	PRJNA578383	New_sample
SAMN41092148	Ta141	bird metagenome	1833763	PRJNA578383	New_sample
SAMN41092149	Ta141__OS	bird metagenome	1833763	PRJNA578383	New_sample
SAMN41092150	Ta142	bird metagenome	1833763	PRJNA578383	New_sample
SAMN41092151	Ta142__OS	bird metagenome	1833763	PRJNA578383	New_sample
SAMN41092152	Ta143	bird metagenome	1833763	PRJNA578383	New_sample
SAMN41092153	Ta144	bird metagenome	1833763	PRJNA578383	New_sample
SAMN41092154	Ta145	bird metagenome	1833763	PRJNA578383	New_sample
SAMN41092155	Ta146	bird metagenome	1833763	PRJNA578383	New_sample
SAMN41092156	Ta147	bird metagenome	1833763	PRJNA578383	New_sample
SAMN41092157	Ta149	bird metagenome	1833763	PRJNA578383	New_sample
SAMN41092158	Ta150	bird metagenome	1833763	PRJNA578383	New_sample
SAMN41092159	Ta154	bird metagenome	1833763	PRJNA578383	New_sample
SAMN41092160	Ta157	bird metagenome	1833763	PRJNA578383	New_sample
SAMN41092161	Ta158	bird metagenome	1833763	PRJNA578383	New_sample
SAMN41092162	Ta159	bird metagenome	1833763	PRJNA578383	New_sample
SAMN41092163	Ta161	bird metagenome	1833763	PRJNA578383	New_sample
SAMN41092164	Ta162	bird metagenome	1833763	PRJNA578383	New_sample
SAMN41092165	Ta163	bird metagenome	1833763	PRJNA578383	New_sample
SAMN41092166	Ta164	bird metagenome	1833763	PRJNA578383	New_sample
SAMN41092167	Ta166	bird metagenome	1833763	PRJNA578383	New_sample
SAMN41092168	Ta167	bird metagenome	1833763	PRJNA578383	New_sample
SAMN41092169	Ta169	bird metagenome	1833763	PRJNA578383	New_sample
SAMN41092170	Ta170	bird metagenome	1833763	PRJNA578383	New_sample
SAMN41092171	Ta173	bird metagenome	1833763	PRJNA578383	New_sample
SAMN41092172	Ta174	bird metagenome	1833763	PRJNA578383	New_sample
SAMN41092173	Ta175	bird metagenome	1833763	PRJNA578383	New_sample
SAMN41092174	Ta176	bird metagenome	1833763	PRJNA578383	New_sample
SAMN41092175	Ta177	bird metagenome	1833763	PRJNA578383	New_sample
SAMN41092176	Ta178	bird metagenome	1833763	PRJNA578383	New_sample
SAMN41092177	Ta179	bird metagenome	1833763	PRJNA578383	New_sample
SAMN41092178	Ta181	bird metagenome	1833763	PRJNA578383	New_sample
SAMN41092179	Ta181__OS	bird metagenome	1833763	PRJNA578383	New_sample
SAMN41092180	Ta182	bird metagenome	1833763	PRJNA578383	New_sample
SAMN41092181	Ta182__OS	bird metagenome	1833763	PRJNA578383	New_sample
SAMN41092182	Ta183	bird metagenome	1833763	PRJNA578383	New_sample
SAMN41092183	Ta183__OS	bird metagenome	1833763	PRJNA578383	New_sample
SAMN41092184	Ta184	bird metagenome	1833763	PRJNA578383	New_sample
SAMN41092185	Ta184__OS	bird metagenome	1833763	PRJNA578383	New_sample
SAMN41092186	Ta185	bird metagenome	1833763	PRJNA578383	New_sample
SAMN41092187	Ta185__OS	bird metagenome	1833763	PRJNA578383	New_sample
SAMN41092188	Ta186	bird metagenome	1833763	PRJNA578383	New_sample
SAMN41092189	Ta186__OS	bird metagenome	1833763	PRJNA578383	New_sample
SAMN41092190	Ta187	bird metagenome	1833763	PRJNA578383	New_sample
SAMN41092191	Ta187__OS	bird metagenome	1833763	PRJNA578383	New_sample
SAMN41092192	Ta188	bird metagenome	1833763	PRJNA578383	New_sample
SAMN41092193	Ta188__OS	bird metagenome	1833763	PRJNA578383	New_sample
SAMN41092194	Ta190	bird metagenome	1833763	PRJNA578383	New_sample
SAMN41092195	Ta190__OS	bird metagenome	1833763	PRJNA578383	New_sample
SAMN41092196	Ta191	bird metagenome	1833763	PRJNA578383	New_sample
SAMN41092197	Ta191__OS	bird metagenome	1833763	PRJNA578383	New_sample
SAMN41092198	Ta192	bird metagenome	1833763	PRJNA578383	New_sample
SAMN41092199	Ta192__OS	bird metagenome	1833763	PRJNA578383	New_sample
SAMN41092200	Ta193	bird metagenome	1833763	PRJNA578383	New_sample
SAMN41092201	Ta193__OS	bird metagenome	1833763	PRJNA578383	New_sample
SAMN41092202	Ta194	bird metagenome	1833763	PRJNA578383	New_sample
SAMN41092203	Ta194__OS	bird metagenome	1833763	PRJNA578383	New_sample
SAMN41092204	Ta195	bird metagenome	1833763	PRJNA578383	New_sample
SAMN41092205	Ta195__OS	bird metagenome	1833763	PRJNA578383	New_sample
SAMN41092206	Ta196	bird metagenome	1833763	PRJNA578383	New_sample
SAMN41092207	Ta196_OS	bird metagenome	1833763	PRJNA578383	New_sample
SAMN41092208	Ta197	bird metagenome	1833763	PRJNA578383	New_sample
SAMN41092209	Ta198	bird metagenome	1833763	PRJNA578383	New_sample
SAMN41092210	Ta199	bird metagenome	1833763	PRJNA578383	New_sample
SAMN41092211	Ta200	bird metagenome	1833763	PRJNA578383	New_sample
SAMN41092212	Ta203	bird metagenome	1833763	PRJNA578383	New_sample
SAMN41092213	Ta203__OS	bird metagenome	1833763	PRJNA578383	New_sample
SAMN41092214	Ta204	bird metagenome	1833763	PRJNA578383	New_sample
SAMN41092215	Ta204__OS	bird metagenome	1833763	PRJNA578383	New_sample
SAMN41092216	Ta205	bird metagenome	1833763	PRJNA578383	New_sample
SAMN41092217	Ta205__OS	bird metagenome	1833763	PRJNA578383	New_sample
SAMN41092218	Ta206	bird metagenome	1833763	PRJNA578383	New_sample
SAMN41092219	Ta206__OS	bird metagenome	1833763	PRJNA578383	New_sample
SAMN41092220	Ta207	bird metagenome	1833763	PRJNA578383	New_sample
SAMN41092221	Ta207__OS	bird metagenome	1833763	PRJNA578383	New_sample
SAMN41092222	Ta208	bird metagenome	1833763	PRJNA578383	New_sample
SAMN41092223	Ta208__OS	bird metagenome	1833763	PRJNA578383	New_sample
SAMN41092224	Ta210	bird metagenome	1833763	PRJNA578383	New_sample
SAMN41092225	Ta210__aka_Ta2010___OS	bird metagenome	1833763	PRJNA578383	New_sample
SAMN41092226	Ta211	bird metagenome	1833763	PRJNA578383	New_sample
SAMN41092227	Ta211__OS	bird metagenome	1833763	PRJNA578383	New_sample
SAMN41092228	Ta213	bird metagenome	1833763	PRJNA578383	New_sample
SAMN41092229	Ta214	bird metagenome	1833763	PRJNA578383	New_sample
SAMN41092230	Ta216	bird metagenome	1833763	PRJNA578383	New_sample
SAMN41092231	Ta217	bird metagenome	1833763	PRJNA578383	New_sample
SAMN41092232	Ta218	bird metagenome	1833763	PRJNA578383	New_sample
SAMN41092233	Ta220	bird metagenome	1833763	PRJNA578383	New_sample
SAMN41092234	Ta221	bird metagenome	1833763	PRJNA578383	New_sample
SAMN41092235	Ta222	bird metagenome	1833763	PRJNA578383	New_sample
SAMN41092236	Ta223	bird metagenome	1833763	PRJNA578383	New_sample
SAMN41092237	Ta224	bird metagenome	1833763	PRJNA578383	New_sample
SAMN41092238	Ta226	bird metagenome	1833763	PRJNA578383	New_sample
SAMN41092239	Ta227	bird metagenome	1833763	PRJNA578383	New_sample
SAMN41092240	Ta229	bird metagenome	1833763	PRJNA578383	New_sample
SAMN41092241	Ta230	bird metagenome	1833763	PRJNA578383	New_sample
SAMN41092242	Ta230__OS	bird metagenome	1833763	PRJNA578383	New_sample
SAMN41092243	Ta231__OS	bird metagenome	1833763	PRJNA578383	New_sample
SAMN41092244	Ta231-2nd_6-15-18	bird metagenome	1833763	PRJNA578383	New_sample
SAMN41092245	Ta231-4-27-18__probably_Ta232	bird metagenome	1833763	PRJNA578383	New_sample
SAMN41092246	Ta232__OS	bird metagenome	1833763	PRJNA578383	New_sample
SAMN41092247	Ta233	bird metagenome	1833763	PRJNA578383	New_sample
SAMN41092248	Ta233__OS	bird metagenome	1833763	PRJNA578383	New_sample
SAMN41092249	Ta234	bird metagenome	1833763	PRJNA578383	New_sample
SAMN41092250	Ta235	bird metagenome	1833763	PRJNA578383	New_sample
SAMN41092251	Ta236	bird metagenome	1833763	PRJNA578383	New_sample
SAMN41092252	Ta237	bird metagenome	1833763	PRJNA578383	New_sample
SAMN41092253	Ta238	bird metagenome	1833763	PRJNA578383	New_sample
SAMN41092254	Ta239	bird metagenome	1833763	PRJNA578383	New_sample
SAMN41092255	Ta240	bird metagenome	1833763	PRJNA578383	New_sample
SAMN41092256	Ta241	bird metagenome	1833763	PRJNA578383	New_sample
SAMN41092257	Ta242	bird metagenome	1833763	PRJNA578383	New_sample
SAMN41092258	Ta242__OS	bird metagenome	1833763	PRJNA578383	New_sample
SAMN41092259	Ta243	bird metagenome	1833763	PRJNA578383	New_sample
SAMN41092260	Ta243__OS	bird metagenome	1833763	PRJNA578383	New_sample
SAMN41092261	Ta244	bird metagenome	1833763	PRJNA578383	New_sample
SAMN41092262	Ta244__OS	bird metagenome	1833763	PRJNA578383	New_sample
SAMN41092263	Ta245	bird metagenome	1833763	PRJNA578383	New_sample
SAMN41092264	Ta245__OS	bird metagenome	1833763	PRJNA578383	New_sample
SAMN41092265	Ta245_redo	bird metagenome	1833763	PRJNA578383	New_sample
SAMN41092266	Ta246	bird metagenome	1833763	PRJNA578383	New_sample
SAMN41092267	Ta246__OS	bird metagenome	1833763	PRJNA578383	New_sample
SAMN41092268	Ta247	bird metagenome	1833763	PRJNA578383	New_sample
SAMN41092269	Ta247__OS	bird metagenome	1833763	PRJNA578383	New_sample
SAMN41092270	Ta248	bird metagenome	1833763	PRJNA578383	New_sample
SAMN41092271	Ta248__OS	bird metagenome	1833763	PRJNA578383	New_sample
SAMN41092272	Ta249	bird metagenome	1833763	PRJNA578383	New_sample
SAMN41092273	Ta249__OS	bird metagenome	1833763	PRJNA578383	New_sample
SAMN41092274	Ta250	bird metagenome	1833763	PRJNA578383	New_sample
SAMN41092275	Ta251	bird metagenome	1833763	PRJNA578383	New_sample
SAMN41092276	Ta251_OS	bird metagenome	1833763	PRJNA578383	New_sample
SAMN41092277	Ta252	bird metagenome	1833763	PRJNA578383	New_sample
SAMN41092278	Ta252__OS	bird metagenome	1833763	PRJNA578383	New_sample
SAMN41092279	Ta253	bird metagenome	1833763	PRJNA578383	New_sample
SAMN41092280	Ta253__OS	bird metagenome	1833763	PRJNA578383	New_sample
SAMN41092281	Ta254	bird metagenome	1833763	PRJNA578383	New_sample
SAMN41092282	Ta254__OS	bird metagenome	1833763	PRJNA578383	New_sample
SAMN41092283	Ta256	bird metagenome	1833763	PRJNA578383	New_sample
SAMN41092284	Ta257	bird metagenome	1833763	PRJNA578383	New_sample
SAMN41092285	Ta257__OS	bird metagenome	1833763	PRJNA578383	New_sample
SAMN41092286	Ta258	bird metagenome	1833763	PRJNA578383	New_sample
SAMN41092287	Ta259	bird metagenome	1833763	PRJNA578383	New_sample
SAMN41092288	Ta260	bird metagenome	1833763	PRJNA578383	New_sample
SAMN41092289	Ta260__OS	bird metagenome	1833763	PRJNA578383	New_sample
SAMN41092290	Ta261	bird metagenome	1833763	PRJNA578383	New_sample
SAMN41092291	Ta261__OS	bird metagenome	1833763	PRJNA578383	New_sample
SAMN41092292	Ta262	bird metagenome	1833763	PRJNA578383	New_sample
SAMN41092293	Ta263	bird metagenome	1833763	PRJNA578383	New_sample
SAMN41092294	Ta263__OS	bird metagenome	1833763	PRJNA578383	New_sample
SAMN41092295	Ta264	bird metagenome	1833763	PRJNA578383	New_sample
SAMN41092296	Ta264__OS	bird metagenome	1833763	PRJNA578383	New_sample
SAMN41092297	Ta265	bird metagenome	1833763	PRJNA578383	New_sample
SAMN41092298	Ta265__OS	bird metagenome	1833763	PRJNA578383	New_sample
SAMN41092299	Ta266	bird metagenome	1833763	PRJNA578383	New_sample
SAMN41092300	Ta267	bird metagenome	1833763	PRJNA578383	New_sample
SAMN41092301	Ta267__OS	bird metagenome	1833763	PRJNA578383	New_sample
SAMN41092302	Ta268	bird metagenome	1833763	PRJNA578383	New_sample
SAMN41092303	Ta268__OS	bird metagenome	1833763	PRJNA578383	New_sample
SAMN41092304	Ta269	bird metagenome	1833763	PRJNA578383	New_sample
SAMN41092305	Ta270	bird metagenome	1833763	PRJNA578383	New_sample
SAMN41092306	Ta270__OS	bird metagenome	1833763	PRJNA578383	New_sample
SAMN41092307	Ta271	bird metagenome	1833763	PRJNA578383	New_sample
SAMN41092308	Ta272	bird metagenome	1833763	PRJNA578383	New_sample
SAMN41092309	Ta272__OS	bird metagenome	1833763	PRJNA578383	New_sample
SAMN41092310	Ta273	bird metagenome	1833763	PRJNA578383	New_sample
SAMN41092311	Ta273__OS	bird metagenome	1833763	PRJNA578383	New_sample
SAMN41092312	Ta274	bird metagenome	1833763	PRJNA578383	New_sample
SAMN41092313	Ta274__OS	bird metagenome	1833763	PRJNA578383	New_sample
SAMN41092314	Ta275__OS	bird metagenome	1833763	PRJNA578383	New_sample
SAMN41092315	Ta276	bird metagenome	1833763	PRJNA578383	New_sample
SAMN41092316	Ta276__OS	bird metagenome	1833763	PRJNA578383	New_sample
SAMN41092317	Ta277	bird metagenome	1833763	PRJNA578383	New_sample
SAMN41092318	Ta278	bird metagenome	1833763	PRJNA578383	New_sample
SAMN41092319	Ta279	bird metagenome	1833763	PRJNA578383	New_sample
SAMN41092320	Ta280	bird metagenome	1833763	PRJNA578383	New_sample
SAMN41092321	Ta282	bird metagenome	1833763	PRJNA578383	New_sample
SAMN41092322	Ta282__OS	bird metagenome	1833763	PRJNA578383	New_sample
SAMN41092323	Ta283	bird metagenome	1833763	PRJNA578383	New_sample
SAMN41092324	Ta284	bird metagenome	1833763	PRJNA578383	New_sample
SAMN41092325	Ta285	bird metagenome	1833763	PRJNA578383	New_sample
SAMN41092326	Ta285__OS	bird metagenome	1833763	PRJNA578383	New_sample
SAMN41092327	Ta286	bird metagenome	1833763	PRJNA578383	New_sample
SAMN41092328	Ta286_OS	bird metagenome	1833763	PRJNA578383	New_sample
SAMN41092329	Ta287	bird metagenome	1833763	PRJNA578383	New_sample
SAMN41092330	Ta288	bird metagenome	1833763	PRJNA578383	New_sample
SAMN41092331	Ta289	bird metagenome	1833763	PRJNA578383	New_sample
SAMN41092332	Ta290	bird metagenome	1833763	PRJNA578383	New_sample
SAMN41092333	Ta291	bird metagenome	1833763	PRJNA578383	New_sample
SAMN41092334	Ta292	bird metagenome	1833763	PRJNA578383	New_sample
SAMN41092335	Ta293	bird metagenome	1833763	PRJNA578383	New_sample
SAMN41092336	Ta294	bird metagenome	1833763	PRJNA578383	New_sample
SAMN41092337	Ta295	bird metagenome	1833763	PRJNA578383	New_sample
SAMN41092338	Ta296	bird metagenome	1833763	PRJNA578383	New_sample
SAMN41092339	Ta297	bird metagenome	1833763	PRJNA578383	New_sample
SAMN41092340	Ta298	bird metagenome	1833763	PRJNA578383	New_sample
SAMN41092341	Ta299	bird metagenome	1833763	PRJNA578383	New_sample
SAMN41092342	Ta301	bird metagenome	1833763	PRJNA578383	New_sample
SAMN41092343	Ta302	bird metagenome	1833763	PRJNA578383	New_sample
SAMN41092344	Ta303	bird metagenome	1833763	PRJNA578383	New_sample
SAMN41092345	Ta303__OS	bird metagenome	1833763	PRJNA578383	New_sample
SAMN41092346	Ta304	bird metagenome	1833763	PRJNA578383	New_sample
SAMN41092347	Ta304__OS	bird metagenome	1833763	PRJNA578383	New_sample
SAMN41092348	Ta305	bird metagenome	1833763	PRJNA578383	New_sample
SAMN41092349	Ta306	bird metagenome	1833763	PRJNA578383	New_sample
SAMN41092350	Ta307	bird metagenome	1833763	PRJNA578383	New_sample
SAMN41092351	Ta308	bird metagenome	1833763	PRJNA578383	New_sample
SAMN41092352	Ta312	bird metagenome	1833763	PRJNA578383	New_sample
SAMN41092353	Ta313	bird metagenome	1833763	PRJNA578383	New_sample
SAMN41092354	Ta314	bird metagenome	1833763	PRJNA578383	New_sample
SAMN41092355	Ta315	bird metagenome	1833763	PRJNA578383	New_sample
SAMN41092356	Ta316	bird metagenome	1833763	PRJNA578383	New_sample
SAMN41092357	Ta317	bird metagenome	1833763	PRJNA578383	New_sample
SAMN41092358	Ta318	bird metagenome	1833763	PRJNA578383	New_sample
SAMN41092359	Ta319	bird metagenome	1833763	PRJNA578383	New_sample
SAMN41092360	Ta320	bird metagenome	1833763	PRJNA578383	New_sample
SAMN41092361	Ta321	bird metagenome	1833763	PRJNA578383	New_sample
SAMN41092362	Ta322	bird metagenome	1833763	PRJNA578383	New_sample
SAMN41092363	Ta324	bird metagenome	1833763	PRJNA578383	New_sample
SAMN41092364	Ta325	bird metagenome	1833763	PRJNA578383	New_sample
SAMN41092365	Ta326	bird metagenome	1833763	PRJNA578383	New_sample
SAMN41092366	Ta327__OS	bird metagenome	1833763	PRJNA578383	New_sample
SAMN41092367	Ta327_redo	bird metagenome	1833763	PRJNA578383	New_sample
SAMN41092368	Ta328	bird metagenome	1833763	PRJNA578383	New_sample
SAMN41092369	Ta329	bird metagenome	1833763	PRJNA578383	New_sample
SAMN41092370	Ta330	bird metagenome	1833763	PRJNA578383	New_sample
SAMN41092371	Ta331	bird metagenome	1833763	PRJNA578383	New_sample
SAMN41092372	Ta332	bird metagenome	1833763	PRJNA578383	New_sample
SAMN41092373	Ta333	bird metagenome	1833763	PRJNA578383	New_sample
SAMN13059030	Ta002	bird metagenome	1833763	PRJNA578383	Reseqeunced_sample
SAMN13059031	Ta004	bird metagenome	1833763	PRJNA578383	Reseqeunced_sample
SAMN13059034	Ta009	bird metagenome	1833763	PRJNA578383	Reseqeunced_sample
SAMN13059037	Ta013	bird metagenome	1833763	PRJNA578383	Reseqeunced_sample
SAMN13059038	Ta014	bird metagenome	1833763	PRJNA578383	Reseqeunced_sample
SAMN13059039	Ta017	bird metagenome	1833763	PRJNA578383	Reseqeunced_sample
SAMN13059040	Ta019	bird metagenome	1833763	PRJNA578383	Reseqeunced_sample
SAMN13059041	Ta020	bird metagenome	1833763	PRJNA578383	Reseqeunced_sample
SAMN13059042	Ta021	bird metagenome	1833763	PRJNA578383	Reseqeunced_sample
SAMN13059044	Ta024	bird metagenome	1833763	PRJNA578383	Reseqeunced_sample
SAMN13059046	Ta026	bird metagenome	1833763	PRJNA578383	Reseqeunced_sample
SAMN13059047	Ta027	bird metagenome	1833763	PRJNA578383	Reseqeunced_sample
SAMN13059048	Ta028_redo	bird metagenome	1833763	PRJNA578383	Reseqeunced_sample
SAMN13059048	Ta028	bird metagenome	1833763	PRJNA578383	Reseqeunced_sample
SAMN13059049	Ta032	bird metagenome	1833763	PRJNA578383	Reseqeunced_sample
SAMN13059050	Ta033	bird metagenome	1833763	PRJNA578383	Reseqeunced_sample
SAMN13059051	Ta034	bird metagenome	1833763	PRJNA578383	Reseqeunced_sample
SAMN13059052	Ta035	bird metagenome	1833763	PRJNA578383	Reseqeunced_sample
SAMN13059053	Ta037	bird metagenome	1833763	PRJNA578383	Reseqeunced_sample
SAMN13059054	Ta043	bird metagenome	1833763	PRJNA578383	Reseqeunced_sample
SAMN13059055	Ta044	bird metagenome	1833763	PRJNA578383	Reseqeunced_sample
SAMN13059056	Ta046	bird metagenome	1833763	PRJNA578383	Reseqeunced_sample
SAMN13059057	Ta047	bird metagenome	1833763	PRJNA578383	Reseqeunced_sample
SAMN13059059	Ta049	bird metagenome	1833763	PRJNA578383	Reseqeunced_sample
SAMN13059060	Ta050	bird metagenome	1833763	PRJNA578383	Reseqeunced_sample
SAMN13059061	Ta051	bird metagenome	1833763	PRJNA578383	Reseqeunced_sample
SAMN13059062	Ta052	bird metagenome	1833763	PRJNA578383	Reseqeunced_sample
SAMN13059063	Ta056_redo	bird metagenome	1833763	PRJNA578383	Reseqeunced_sample
SAMN13059064	Ta058	bird metagenome	1833763	PRJNA578383	Reseqeunced_sample
SAMN13059065	Ta060	bird metagenome	1833763	PRJNA578383	Reseqeunced_sample
SAMN13059066	Ta061	bird metagenome	1833763	PRJNA578383	Reseqeunced_sample
SAMN13059067	Ta062	bird metagenome	1833763	PRJNA578383	Reseqeunced_sample
SAMN13059068	Ta064	bird metagenome	1833763	PRJNA578383	Reseqeunced_sample
SAMN13059069	Ta066	bird metagenome	1833763	PRJNA578383	Reseqeunced_sample
SAMN13059070	Ta071	bird metagenome	1833763	PRJNA578383	Reseqeunced_sample
SAMN13059071	Ta075	bird metagenome	1833763	PRJNA578383	Reseqeunced_sample
SAMN13059072	Ta076	bird metagenome	1833763	PRJNA578383	Reseqeunced_sample
SAMN13059073	Ta077	bird metagenome	1833763	PRJNA578383	Reseqeunced_sample
SAMN13059074	Ta078	bird metagenome	1833763	PRJNA578383	Reseqeunced_sample
SAMN13059076	Ta148	bird metagenome	1833763	PRJNA578383	Reseqeunced_sample
SAMN13059077	Ta151	bird metagenome	1833763	PRJNA578383	Reseqeunced_sample
SAMN13059078	Ta153	bird metagenome	1833763	PRJNA578383	Reseqeunced_sample
SAMN13059079	Ta155	bird metagenome	1833763	PRJNA578383	Reseqeunced_sample
SAMN13059080	Ta156	bird metagenome	1833763	PRJNA578383	Reseqeunced_sample
SAMN13059081	Ta209_redo	bird metagenome	1833763	PRJNA578383	Reseqeunced_sample
SAMN13059081	Ta209	bird metagenome	1833763	PRJNA578383	Reseqeunced_sample
SAMN13059082	Ta212	bird metagenome	1833763	PRJNA578383	Reseqeunced_sample
SAMN13059084	Ta255	bird metagenome	1833763	PRJNA578383	Reseqeunced_sample
